# Supplementary material for: Depression Is Associated With the Absence of Sex Differences in the 2D:4D Ratio of the Right Hand
Source: Front Psychiatry. 2019 Jul 16;10:483. doi: 10.3389/fpsyt.2019.00483 (PMC6660250; doi:10.3389/fpsyt.2019.00483)
Supplement: Supplementary file 2 [file DataSheet_2.csv]

Subject	Sex	Age	Handedness	BDI	BDI_Group	Left_2D4D_Rater1	Right_2D4D_Rater1	Left_2D4D_Rater2	Right_2D4D_Rater2	Links_D2D4_Mean	Right_D2D4_Mean	D2D4_diff	Group	Onset	Episodes	Inpat_Treat	Number_Inpat	Length_inpat	AD_Antidep
1	2	50	1	9	1	1.01654064272212	1.01300108342362	1.04234606960331	1.035117668577	1.02944335616271	1.02405937600031	.00538398016240005	0
2	1	19	1	8	1	1.009846084201	.971824636537811	1.02369177688327	.993144317917732	1.01676893054213	.982484477227772	.0342844533143579	0
3	1	21	1	5	1								0
4	2	47	1	12	1	.945764119601329		.953802056988703		.949783088295016			0
5	2	21	1	6	1	.978086194302411	1.01809954751131	.977971941914841	1.03015011984357	.978029068108626	1.02412483367744	-.046095765568814	0
6	1	24	1	9	1	.969256164242237	.932885222527752	.985060494476591	.956686291000841	.977158329359414	.944785756764297	.0323725725951171	0
7	2	26	1	7	1	.982850521436848	.956833699803263	.989828503843879	.979042629197428	.986339512640364	.967938164500346	.018401348140018	0
8	1	23	2	2	1	.927527280214124	.932997269481201	.938016961574704	.929255319148936	.932772120894414	.931126294315069	.00164582657934498	0
9	2	26	1	1	1								0
10	1	28	0	0	1	.976302186878728	.987479806138934	.979901525546856	.996372928859946	.978101856212792	.99192636749944	-.013824511286648	0
11	1	27	1	6	1	.975531086642198	.970061864781264	1.00980618366405	.977536968055085	.992668635153125	.973799416418174	.018869218734951	0
12	2	23	1	10	1	.96036657938586	.947399527186761	.962699179140512	.976661779081134	.961532879263186	.962030653133948	-.000497773870761997	0
13	2	25	1	1	1	1.04171174420002	1.03706803778548	1.000491581664	.978838523506072	1.02110166293201	1.00795328064578	.0131483822862299	0
14	1	49	1	5	1	.932070910556003	.943725019984013	.938813752647873	.957586570432244	.935442331601938	.950655795208128	-.01521346360619	0
15	2	62	0	2	1								0
16	1	54	2	9	1	.957747643459567	.960847345862183	.96298153254784	.961666666666667	.960364588003703	.961257006264425	-.000892418260722061	0
17	2	28	1	5	1	.978794857033199	.93992606284658	.980161068552347	.948866331467603	.979477962792773	.944396197157092	.035081765635681	0
18	2	31	1	2	1	.984519318329647	.973172282263191	.991727818545697	.979327489205809	.988123568437672	.9762498857345	.011873682703172	0
19	2	25	1	2	1	.999400017142367	1.0170289234982	.985375086028906	1.01661538461538	.992387551585637	1.01682215405679	-.0244346024711531	0
20	2	48	1	0	1	1.04889772915631	1.06855476884631	1.07656850192061	1.04500083180835	1.06273311553846	1.05677780032733	.00595531521113002	0
21	2	30	1	5	1	.97361011428256	.977697642163662	.968829728230727	.977157501810686	.971219921256643	.977427571987174	-.00620765073053098	0
22	2	27	1	6	1	.965257292690921	.995496002702398	.976718403547672	1.00342036255843	.970987848119296	.999458182630415	-.028470334511119	0
23	1	47	1	9	1	.983480263680407	.93614439557106	.975336322869955	.935034091779668	.979408293275181	.935589243675364	.043819049599817	0
24	2	20	1	8	1	.982809319158561	.987258248009101	.961270421569748	.998724933348789	.972039870364154	.992991590678945	-.0209517203147911	0
25	2	25	1	6	1	1.0046647862877	.987207052246829	1.0390134529148	1.01307913988029	1.02183911960125	1.00014309606356	.02169602353769	0
26	2	49	1	0	1	1.02912014989461	1.00846349157498	1.02700362147693	1.01921865154379	1.02806188568577	1.01384107155939	.01422081412638	0
27	1	28	1	0	1	.958767013610889	.974836436839456	.960728744939271	.981017155618719	.95974787927508	.977926796229088	-.018178916954008	0
28	2	25	1	5	1	.981784429748231	.978500804782709	.99303177040274	.986845196147522	.987408100075485	.982673000465115	.00473509961037	0
29	1	28	1	6	1	.968290043290043	.953038674033149	.968999017574501	.977390537112606	.968644530432272	.965214605572878	.00342992485939408	0
30	1	34	1	4	1	.987104525430517	.996383508800129	.989273328494233	.994066970091027	.988188926962375	.995225239445578	-.00703631248320291	0
31	2	59	1	7	1	.937466642946095	.944410507025046	.974403991868416	.961781142960159	.955935317407256	.953095824992602	.00283949241465398	0
32	1	54	1	1	1	1.00646966252841	1.02653532126376	1.00621607424269	1.00195712125256	1.00634286838555	1.01424622125816	-.00790335287261001	0
33	1	28	2	2	1	.933006042296072	.942778034148592	.96734980129354	.960886365428594	.950177921794806	.951832199788593	-.00165427799378703	0
34	1	21	1	4	1	.94944512946979	.968434059761851	.970919540229885	.981859931113663	.960182334849838	.975146995437757	-.014964660587919	0
35	2	26	1	7	1	.969135140928089	.962010582010582	.983032529990273	.99593361907902	.976083835459181	.978972100544801	-.00288826508562001	0
36	2	27	1	11	1	.967312631333178	.977420856610801	.984425932633104	.994314817008172	.975869281983141	.985867836809487	-.00999855482634593	0
37	1	26	1	2	1	.926689576174112	.927978723404255	.94854514334617	.950723376482106	.937617359760141	.939351049943181	-.00173369018303993	0
38	2	25	1	3	1	.940914794114292	.977672530446549	.977684463107378	.998711038200141	.959299628610835	.988191784323345	-.02889215571251	0
39	2	19	1	8	1	.997718813783167	.985191231343284	1.00183868595244	.984552748173871	.999778749867803	.984871989758577	.014906760109226	0
40	1	54	1	0	1		.944423383122299		.94888718342287		.946655283272585		0
41	2	20	2	4	1	1.00200211989165	.946330649865827	1.00755848830234	.966515187754126	1.00478030409699	.956422918809976	.0483573852870141	0
42	2	27	1	6	1	.95195804787279	.949740182298322	.968348426045709	.965170210903999	.96015323695925	.957455196601161	.00269804035808907	0
43	2	28	1	6	1	.975235959256144	.912186062964273	.975056264066016	.933085838464324	.97514611166108	.922635950714299	.052510160946781	0
44	2	26	1	11	1	.972590139808683	.971624541952457	.966457216780632	.976333048189336	.969523678294657	.973978795070896	-.004455116776239	0
45	2	29	1	0	1	.932644561909339	.960823909531502	.945365853658537	.978006589785832	.939005207783937	.969415249658667	-.03041004187473	0
46	1	26	2	8	1		.942067520747724		.953271028037383		.947669274392554		0
47	1	26	1	10	1	.944511825348696	.942372363191684	.939200970358578	.940838818307057	.941856397853637	.94160559074937	.000250807104266948	0
48	2	26	1	4	1	1.02492211838006	1.02082572159299	1.00758337140247	1.01088929219601	1.01625274489126	1.0158575068945	.000395237996760001	0
49	2	25	2	11	1	.996856169766833	.972702142363511	1.00343400545919	.990264865813015	1.00014508761301	.981483504088263	.018661583524747	0
50	1	29	1	6	1	.982140034771614	.951292475262714	1.00430090075469	.970833003091068	.99322046776315	.961062739176891	.032157728586259	0
51	1	31	1	1	1	.958819606535512	.965638031693077	.9776999316473	.966113124841946	.968259769091406	.965875578267511	.00238419082389496	0
52	1	22	1	0	1	.992553108097515	.963990418051155	.984912588808174	.976458546571136	.988732848452845	.970224482311146	.018508366141699	0
53	2	25	1	8	1	.976402544823597	.97458309373203	1.00760456273764	1.00379281735214	.99200355378062	.989187955542085	.00281559823853494	0
54	1	29	0	0	1	.930674025756816	.919573483220367	.941291919105726	.928075023026041	.935982972431271	.923824253123204	.012158719308067	0
55	1	34	1	2	1	.965924399714716	.932503741041191	.965901848311026	.95458984375	.965913124012871	.943546792395595	.022366331617276	0
56	2	21	1	3	1	.931667769688948	.961240310077519	.953221384509938	.948554421768708	.942444577099443	.954897365923113	-.0124527888236701	0
57	2	26	1	12	1	.941519048774569	.982023563707033	.958165829145729	.986942875078468	.949842438960149	.984483219392751	-.034640780432602	0
58	1	28	1	8	1	.966403480502739	.97510909972523	.954762482803269	1.00337467307855	.960582981653004	.989241886401888	-.028658904748884	0
59	2	30	1	10	1	1.01275085929704	1.00789274516164	1.01496904895892	1.01982160555005	1.01385995412798	1.01385717535584	2.77877213994415E-006	0
60	1	28	1	3	1	1.00524957736453	.969517582611769	1.02777523146026	.965905033916458	1.0165124044124	.967711308264114	.0488010961482861	0
61	2	36	1	11	1	1.05068208510254	1.03031860226105	1.06775219913906	1.07116004296455	1.0592171421208	1.0507393226128	.0084778195080002	0
62	2	26	1	5	1	.9455499276411	.921338236613149	.963666852990497	.930841293166789	.954608390315799	.926089764889969	.0285186254258301	0
63	2	27	1	3	1	1.08417462482947	1.10078264451462	1.08385744234801	1.12124662017931	1.08401603358874	1.11101463234697	-.02699859875823	0
64	2	25	1	1	1	.967378410438909	.973554421768708	.976161685956124	.973284082123529	.971770048197516	.973419251946118	-.001649203748602	0
65	1	29	1	4	1	.973230565224598	.968434343434343	.993237459339154	.976506024096386	.983234012281876	.972470183765364	.010763828516512	0
66	2	26	1	2	1	.995553974746577	.980131868131868	.997580428353795	.971237575864192	.996567201550186	.97568472199803	.0208824795521559	0
67	2	29	1	5	1		.957556703346059	.973848368522073	.961044912923923		.959300808134991		0
68	1	28	1	11	1	.977182866556837	.938821089574858	.98358458961474	.953444297956493	.980383728085789	.946132693765676	.034251034320113	0
69	1	55	1	5	1								0
70	1	29	1	5	1	.974542780994394	.965564114182148	.985524955352947	.980293734894962	.98003386817367	.972928924538555	.00710494363511505	0
71	2	24	1	6	1	.97953897953898	.972035083259184	.98864236661384	.983385661957091	.98409067307641	.977710372608137	.00638030046827298	0
72	1	29	1	4	1	1.01854611690677	.99846104001296	.999834423379419	.977788746298124	1.0091902701431	.988124893155542	.0210653769875579	0
73	2	25	1	5	1	.959942411924119	.946213136729223	.957570077532589	.947831284153005	.958756244728354	.947022210441114	.01173403428724	0
74	1	28	1	2	1	.964421362685063	.953623863901188	.979400157853197	.972363405336722	.97191076026913	.962993634618955	.008917125650175	0
75	1	28	1	6	1	.938923897237034	.966755098656939	.948309812930752	.988101308856026	.943616855083893	.977428203756482	-.0338113486725889	0
76	2	18	1	10	1	.983159927062105	.971794871794872	.986326641345632	.977998039429256	.984743284203868	.974896455612064	.00984682859180408	0
77	1	27	1	2	1	.973039423484527	.962819135751467	.984307639248146	.971825063078217	.978673531366337	.967322099414842	.0113514319514949	0
78	2	26	1	9	1	.992491060786651	.995921696574225	1.00826446280992	1.00863516430799	1.00037776179828	1.00227843044111	-.00190066864283001	0
79	2	27	2	8	1	1.04795435231274	1.03622924996971	1.08872085696282	1.04932289725432	1.06833760463778	1.04277607361201	.02556153102577	0
80	2	22	2	1	1	1.00621483161166	.990794696393886	1.01554982817869	1.00751554941258	1.01088232989518	.999155122903232	.0117272069919478	0
81	2	18	1	3	1	.960619829896307	.933873619920132	.967220846598278	.926769158549466	.963920338247293	.930321389234799	.0335989490124939	0
82	2	18	1	1	1	.959508731529457	.94128387468768	.968798600311042	.948302618816683	.964153665920249	.944793246752182	.019360419168067	0
83	2	20	1	7	1	.998817811637988	1.00852235479219	.993555316863588	.98938710533298	.996186564250788	.998954730062583	-.00276816581179495	0
84	2	19	1	10	1		.991774511954376		.988813822128696		.990294167041536		0
85	2	26	1	4	1	.968559656037262	.952299245024022	.972911553495137	.963024621046175	.9707356047662	.957661933035099	.0130736717311011	0
86	2	26	1	6	1	.992730034722222	.973373741746942	1.00548466532348	.977580466148724	.999107350022853	.975477103947833	.02363024607502	0
87	2	28	1	0	1	1.00668950889215	1.00776384957541	1.04199185612487	1.00564502739499	1.02434068250851	1.0067044384852	.01763624402331	0
88	2	29	1	5	1	1.01243069218387	1.01254336802776	1.02336110105034	.998194945848375	1.01789589661711	1.00536915693807	.0125267396790401	0
89	1	26	1	12	1	.93920401128173	.962774419344575	.945496683449213	.972219972462947	.942350347365471	.967497195903761	-.0251468485382901	0
90	2	28	1	8	1	.974177603545253	.967758576218726	.990730214254482	.977470738361348	.982453908899867	.972614657290037	.0098392516098299	0
91	1	29	2	12	1	.98007232438255	.97970293179874	1.00110331783434	.998404849258255	.990587821108447	.989053890528498	.00153393057994899	0
92	2	26	1	2	1	.97295986419304	.946776701351513	.996049382716049	.965040948539298	.984504623454545	.955908824945406	.0285957985091391	0
93	2	19	1	7	1	.930975212592726	.928788420300214	.929976324895283	.932488687782805	.930475768744005	.93063855404151	-.000162785297505019	0
94	2	27	1	3	1	.987876688604087	.961927223719677	.994871794871795	.972667512397647	.991374241737941	.967297368058662	.024076873679279	0
95	1	51	1	0	1	1.01182045407207	1.01602997814094	1.01959239415905	1.01270588235294	1.01570642411556	1.01436793024694	.00133849386862006	0
96	2	29	1	1	1	1.00501882057716	.994604157452455	1.01123799166214	1.00299075584557	1.00812840611965	.998797456649011	.00933094947063906	0
97	1	28	1	1	1	.945546575230631	.968348661860966	.959005488109097	.974549759025957	.952276031669864	.971449210443462	-.019173178773598	0
98	2	25	1	2	1	.982762866289091	.974606275180076	1.00050403225806	.969625588891644	.991633449273578	.97211593203586	.019517517237718	0
99	1	27	1	4	1	1.01857120278173	.994469463537963	1.02413406029506	.99318217853179	1.02135263153839	.993825821034876	.027526810503514	0
100	2	26	1	4	1	.996861040685742	.973570398846708	.999271756281102	.980511571254568	.998066398483422	.977040985050638	.0210254134327841	0
101	2	27	1	3	1		.968687930833041		.980169633257675		.974428782045358		0
102	2	27	1	9	1	.950025549310169	.95521329415341	.977061310782241	.978381781928849	.963543430046205	.966797538041129	-.00325410799492398	0
103	1	18	1	9	1	.93510101010101	.951570680628272	.940186125211506	.952939102846567	.937643567656258	.95225489173742	-.0146113240811619	0
104	1	22	1	2	1	.998635313877808	.957772912105099	.995134334673154	.973480428556274	.996884824275481	.965626670330686	.0312581539447949	0
105	2	25	1	1	1	.969739130434783	.991421143847487	.988375212375928	1.0048754543037	.979057171405355	.998148299075592	-.019091127670237	0
106	1	63	1	3	1	.976399132321041	.977241615331965	.976242658017007	.978437824731555	.976320895169024	.97783972003176	-.00151882486273602	0
107	2	25	1	11	1	.986062717770035	1.00661731718259	.981224757122585	1.00856531049251	.98364373744631	1.00759131383755	-.0239475763912401	0
108	2	26	2	8	1	.96903211061593	.985059188599012	.98804592259439	.991815917447515	.97853901660516	.988437553023263	-.00989853641810301	0
109	2	19	1	10	1	.997613365155131	1.0175799086758	1.00977910722503	1.04936362555014	1.00369623619008	1.03347176711297	-.02977553092289	0
110	2	25	1	0	1	.990477135204841	1.00518962075848	.998288877705083	1.01819105691057	.994383006454962	1.01169033883453	-.0173073323795679	0
111	1	30	2	1	1	.959616858237548	.912107490164056	.968286047415468	.934673753948078	.963951452826508	.923390622056067	.0405608307704409	0
112	2	26	1	9	1	.937372119918157	.941643159379408	.940143369175627	.970787545787546	.938757744546892	.956215352583477	-.017457608036585	0
113	2	27	1	6	1								0
114	1	26	1	0	1	.960348658349	.949070537305831	.974162679425837	.943256864789711	.967255668887419	.946163701047771	.021091967839648	0
115	2	25	1	3	1	.951381036989178	.962172878667724	.944911826565281	.959165663858805	.948146431777229	.960669271263264	-.0125228394860349	0
116	2	25	1	8	1	.946317598836441	.960015993602559	.967908621158553	.954077485776212	.957113109997497	.957046739689386	6.63703081109635E-005	0
117	2	28	1	2	1	1.00384374720658	.995414828272342	1.01178069777979	1.00748502994012	1.00781222249319	1.00144992910623	.00636229338696004	0
118	2	26	1	1	1	.956397583745195	.982803943044907	.96117381489842	.999662959218065	.958785699321807	.991233451131486	-.032447751809679	0
119	2	26	1	10	1	.964148844109284	.952832453192511	.980945217500313	.963596113639159	.972547030804799	.958214283415835	.014332747388964	0
120	2	25	1	8	1	.935432480554775	.940843720038351	.952147592966273	.954192470264426	.943790036760524	.947518095151388	-.00372805839086399	0
121	2	23	1	2	1	1.03064167267484	1.02234288766245	1.02317403065825	1.03713118474807	1.02690785166654	1.02973703620526	-.00282918453872005	0
122	2	26	1	6	1	.974908901613743	1.00123355263158	.991406747294717	.992468791911689	.98315782445423	.996851172271634	-.0136933478174041	0
123	2	25	1	6	1	1.01171569903671	1.02268041237113	1.01517144611067	1.05153811859117	1.01344357257369	1.03710926548115	-.0236656929074599	0
124	2	25	1	0	1	.962704166302734	.930982811811371	.965918097754293	.934402852049911	.964311132028514	.932692831930641	.031618300097873	0
125	2	26	1	1	1	.928813559322034	.954862263524726	.924614505996573	.956458309953989	.926714032659304	.955660286739358	-.028946254080054	0
126	1	28	1	6	1	.926715363429529	.945769550255132	.928320194057004	.9619140625	.927517778743267	.953841806377566	-.026324027634299	0
127	2	25	1	4	1	.988873063913121	.973909171861086	.998909982741393	.963552500678303	.993891523327257	.968730836269695	.025160687057562	0
128	2	23	1	6	1	.961204135785525	.95360315893386	.976837959489872	.981524680414295	.969021047637699	.967563919674078	.00145712796362107	0
129	1	29	1	3	1	1.02163383919923	.973756580498154	1.03069493328968	.980706370086901	1.02616438624445	.977231475292527	.0489329109519231	0
130	1	49	1	10	1	.952963628199371	.93230364771607	.957566052842274	.957905544147844	.955264840520823	.945104595931957	.0101602445888661	0
131	2	22	1	1	1	1.00635075720567	.983111749910169	1.01869276125957	1.00099651220727	1.01252175923262	.992054131058722	.0204676281738979	0
132	1	18	1	2	1	.976356752208666	.967338543809132	.987120041215868	.964581070921393	.981738396712267	.965959807365263	.015778589347004	0
133	2	40	1	0	1	.966926923414335	.953129046180406	.967598362115008	.925442764578834	.967262642764671	.93928590537962	.027976737385051	0
134	2	20	1	5	1	.931163816878103	.970874861572536	.938768606224628	.978161965423112	.934966211551365	.974518413497824	-.039552201946459	0
135	2	27	1	4	1	.946670251859819	.968849276385457	.977557266066957	.982649557202241	.962113758963388	.975749416793849	-.0136356578304609	0
136	2	28	1	8	1	.96697077208988	.964848283866689	.991530603335371	1.00017256255393	.979250687712625	.982510423210307	-.00325973549768199	0
137	1	28	1	5	1	.964756987132202	.952361396303901	.974425191602799	.972087893441927	.969591089367501	.962224644872914	.00736644449458701	0
138	1	42		32	4	.966887417218543	.925925925925926	.943400211193242	.936255823803473	.955143814205892	.9310908748647	.024052939341192	1	40	20	39	2	38.75	54.93
139	1	58	1	46	4	.978009773434029	1.01915708812261	.972308373947718	1.01322277005827	.975159073690874	1.01618992909044	-.041030855399566	1	18	4	19	2	29	30.46
140	2	28	1	22.05	3	.978660049627792	.966857712434588	.988223502881483	.953540372670807	.983441776254637	.960199042552698	.0232427337019391	1	18	3	28	1	33	20.08
141	2	25	1	24	3	.95558639833449	.990068574131	.956662056247118	.990694345025054	.956124227290804	.990381459578027	-.034257232287223	1	11	6	25	1	27	25.9
142	1	59	1	29.4	4	.86538003335716	.958644859813084	.901275389702409	.96150234741784	.883327711529785	.960073603615462	-.0767458920856771	1	53	50	50	4	27.67
143	1	61	1	21	3		1.00862641008626		1.00442086648983		1.00652363828805		1	57	8	61	1	12	40.61
144	1	27	1	40	4	1.00978384527873	.981123595505618	.991803278688525	.94081942336874	1.00079356198363	.960971509437179	.0398220525464509	1	13		11	5	28	14.28
145	2	52	1			.964875058934465	.930660377358491	.963718283139673	.945869616380325	.964296671037069	.938264996869408	.0260316741676609	1	27		27	11	73.16666667	98.12
146	2	45	1			.946340315368322	.929327808471455	.96102021174206	.936537564162389	.953680263555191	.932932686316922	.0207475772382689	1	17	3	45	1	24
147	2	58	1	16	2	.962792834175471	.936270125223614	.970615455807497	.948835084513476	.966704144991484	.942552604868545	.0241515401229391	1	38	40	58	1	17	17.22
148	2	48	1	23	3	.977522716403635	.974007561436673	.994703899855561	.988747905195116	.986113308129598	.981377733315895	.00473557481370301	1	33	2	33	1	24	89.59
149	2	26	1	42	4	.970792079207921	.950292397660819	.985007496251874	.954144188327612	.977899787729897	.952218292994215	.025681494735682	1	19	3	19	3	40	20.3
150	1	45	1			1.03938315539739	1.02938410907381	1.03260352213232	1.0139405204461	1.03599333876485	1.02166231475995	.0143310240048999	1	14	2	14	5	36
151	2	19	1	27	3	.989968191827747	.981734047735022	.996561886051081	1.00123395853899	.993265038939414	.991484003137008	.00178103580240596	1	16		18	1	34	0
152	2	20	1	59	4	.927645788336933	.957400327689787	.95979492714517	.93505456481235	.943720357741052	.946227446251069	-.00250708851001702	1	20	2	20	1	20	20.3
153	2	21	1	42	4	.953529937444146	.966320072332731	.953972117725161	.967057761732852	.953751027584653	.966688917032791	-.012937889448138	1	21	1	21	1	39	20
154	2	19	1	33	4								1	16	5	19	1	30.33333333	10.15
155	2	20	2	38	4	1.00390148744209	.980548628428928	.988135593220339	.97365180989904	.996018540331213	.977100219163984	.0189183211672289	1	19	4	19	2	31	31.86
156	1	54	1	26	3	.956632154717718	.9389523434423	.929314329738058	.926156237854644	.942973242227888	.932554290648472	.0104189515794161	1	36		54	1	52.5	43.57
157	2	34	1	20	3	.940563086548488	.966187433439829	.950426439232409	.983360171765969	.945494762890449	.974773802602899	-.0292790397124501	1	12		22	7	44.16666667	5.56
158	1	27	2	10	1	.972956361401352	1.0073808519612	.968302658486708	1.00422297297297	.97062950994403	1.00580191246709	-.0351724025230601	1	26	2	27	1	84	0
159	1	57	1	25	3	.99656121045392	1.02291288566243	1	.990951224895167	.99828060522696	1.0069320552788	-.00865145005183987	1	40	10	57	1	22	17.22
160	2	27	2	14	2		1.01391957578436		1.00617692477388		1.01004825027912		1	25	2	27	6	16	17.22
161	2	28	1	30	4	.996367410482616	1.0261454827854	1.00182339150821	1.03120124804992	.99909540099541	1.02867336541766	-.02957796442225	1	14	5	27	2	30.5	50.76
162	1	28	1	24.15	3	1.09	1.0671525247267	1.09	1.06605744125326	1.09	1.06660498298998	.0233950170100201	1	20	6	38	4	102.33
163	2	36	1			.944230769230769	.956083513318934	.948155292982879	.960985125579127	.946193031106824	.958534319449031	-.012341288342207	1	12		36	1	33	60
164	2	61	1	31	4	1.06290281000258	1.01542605288932	1.03207070707071	.998070429329474	1.04748675853664	1.0067482411094	.0407385174272401	1	61	1	61	1	29.5
165	2	44		32.55	4	.911611785095321	.942864271457086	.916252485089463	.941774033696729	.913932135092392	.942319152576908	-.028387017484516	1	11		20	8	70.6
166	2	29	1	56	4	.959414333418957	1.01957104557641	.979689067201605	.956816469997489	.969551700310281	.988193757786948	-.0186420574766669	1	20	10	29	1	31	0
167	2	47	1	34	4	1.01073122036436	.975556098753361	.998995479658463	.982677555060629	1.00486335001141	.979116826906995	.0257465231044149	1	27		47	1	29.66666667	39.92
168	1	54	0	27	3								1	40	5	42	4	36	34.43
169	1	22	1	34.65	4	.953863636363636	.942307692307692	.954264806768809	.925330396475771	.954064221566223	.933819044391732	.0202451771744909	1	21	3	22	2	18.14285714	40.61
170	2	48	1	28	3	.971599402092676	.995673199287351	.991861648016277	.999245283018868	.981730525054476	.997459241153109	-.015728716098633	1	40	3	40	3	40.66666667
171	2	56	1	45	4	1.00418410041841	1.01336405529954	1.00424228140467	1.01322812717568	1.00421319091154	1.01329609123761	-.00908290032607018	1	40		52	4	36.25	0
172	1	52	1	18	2	.954812471757795	.947799159477992	.942054825050145	.950262927256792	.94843364840397	.949031043367392	-.000597394963421927	1	52	1	52	1	41	43.88
173	1	56	2	29	4	.986884540958934	1.0168851366363	.989590110605075	1.01525054466231	.988237325782004	1.01606784064931	-.027830514867306	1	33	2	56	1	147	20.3
174	1	47	1	30.45	4	.997296079315007	.978579234972678	.98800799467022	1.00395343729409	.992652036992613	.991266336133385	.00138570085922796	1	43	2	43	2	43	73.73
175	1	39	1	13	2	.953947368421053	.942460317460317	.956260364842454	.947780678851175	.955103866631754	.945120498155746	.009983368476008	1	39	2	39	1	25	33.33
176	2	59	1	49	4	.984157465194431	.993286981539199	.965740297077144	.981002137259558	.974948881135788	.987144559399379	-.0121956782635909	1	26	4	26	6	25
177	2	46	1	29	4	.966429064152679	.950022925263641	.969155844155844	.959880101452617	.967792454154262	.954951513358129	.012840940796133	1	13	10	46	2	44.66666667	49.06
178	2	57	1	28	3								1	55	2	55	2	27.75
179	1	56	1	10	1	.986783201875932	.983786152497809	.996999571367338	.991666666666667	.991891386621635	.987726409582238	.004164977039397	1	46	1	46	2	28	81.22
180	1	18	1	35	4	.919399785637728	.940514817218257	.91915076131246	.928556285774857	.919275273475094	.934535551496557	-.015260278021463	1	17	2	17	2	18.66666667	44.44
181	1	51	1	33	4	.957170253569146	.935812964930925	.948986125933831	.962820512820513	.953078189751489	.949316738875719	.00376145087576996	1	46	3	49	2	28	60.91
182	2	21	1	40	4	1.01263055623026	1.00639204545455	.999041456985382	.998823252530007	1.00583600660782	1.00260764899228	.00322835761554008	1	7	40	21	1	12	20
183	2	41	1	28.35	3	.94929718875502	.965772669220945	.94498869630746	.976067936181163	.94714294253124	.970920302701054	-.023777360169814	1	29	5	30	3	30	80.32
184	2	29	1	40	4	1.06649282920469	1.00829145728643	1.03902817265443	.998499249624812	1.05276050092956	1.00339535345562	.0493651474739401	1	20	4	18	4	29	80.32
185	2	32	1	28	3	1.03254797182414		1.03228939062879		1.03241868122647			1	13	6	31	1	40.5	0
186	2	55	0	23	3	.972612526792093	.980764663975303	.976805356288857	.983755375059723	.974708941540475	.982260019517513	-.00755107797703791	1	30	3	55	2	23	32.09
187	2	42		38	4	.985431841831426	1.00877659574468	.969424460431655	.977061855670103	.97742815113154	.992919225707392	-.015491074575852	1	41	1	40	2	28.5	0
188	1	59	1	20	3	.950524395804833	.951219512195122	.963481855764814	.95731568135129	.957003125784824	.954267596773206	.002735529011618	1	49	3	57	2	24.33333333	45.31
189	2	31	1	36	4	.991024682124159		.990247561890473		.990636122007316			1	22	2	31	1	35	60.91
190	2	51	2	46	4		.961493030947319		.957892260644554		.959692645795936		1	20	10	49	3	27.4
191	2	49	1	54	4	.989071038251366	.976312576312576	.987119147882091	1.00613798183157	.988095093066728	.991225279072075	-.00313018600534698	1	34	7	34	5	25.90909091	10.04
192	2	23	1	53	4	1.00051894135963	.999743194658449	.999477260846837	1.00440072482527	.999998101103232	1.00207195974186	-.00207385863862797	1	16	4	16	9	7.848484848	80.32
193	1	43	1	14	2	1.0078642384106	1.01111797405806	1.00660066006601	1.00637204522097	1.0072324492383	1.00874500963951	-.00151256040121006	1	43	1		1	21	22.35
194	2	38	1	20	3	.933430870519385	.963197969543147	.934450109249818	.957703927492447	.933940489884602	.960450948517797	-.026510458633195	1	29	1	38	1	20.5	44.69
195	2	65	1	50	4	.98381733540235	.967889908256881	.987059348505132	.957913195966681	.985438341953741	.962901552111781	.0225367898419601	1	26	4	26	5	32	22.22
196	2	59	1	38	4	.974632527264106	.971784622619328	.980153036824486	.973125884016973	.977392782044296	.97245525331815	.00493752872614606	1	34	4	53	2	43
197	2	65	1	22	3	1.00443285528031	1.00230473751601	.995796111403048	1.01616688396349	1.00011448334168	1.00923581073975	-.00912132739807014	1	50		60	5	29.72727273	29.01
198	2	52	1	17	2								1	30	4	50	1	50	35.36
199	2	50	1	33	4	.951978047107249	.941084229390681	.974317445627025	.94254693508256	.963147746367137	.941815582236621	.021332164130516	1	21	3	25	2	30.5	60.24
200	1	26	1	33	4	1.028208386277	1.00569166048008	1.03338391502276	1.00024801587302	1.03079615064988	1.00296983817655	.02782631247333	1	20	8	20	10	31	20
201	2	42	1	38	4	1.02174456385904	.984664852832055	1.02327909887359	.984680009883865	1.02251183136631	.98467243135796	.03783940000835	1	32	2	32	2	49.33333333	0
202	2		1			1.00233826968044	1.01998422298186	1.01821967725143	1.0246946362188	1.01027897346593	1.02233942960033	-.0120604561344	1	14	6	47	5	69	30.12
203	2	58	1	50	4								1	45	10	32	3	20	64.19
204	2	45	1	15	2		.987281795511222		1.00609137055838		.996686583034799		1	15		31	12	33.2
205	2	42	1	40	4								1	27	2	41	3	37
206	2	42	1	26	3	.933719582850521	.944444444444444	.920347905699245	.941136671177267	.927033744274883	.942790557810856	-.0157568135359729	1	37	80	54	1	48	60.91
207	1	57	1	9	1		1.00536826283015		1.00233744156396		1.00385285219705		1	18	1	18	1	22	60.91
208	1	18	1	38	4	1.03489847715736		1.03548795944233		1.03519321829985			1	20	3	20	3	22	64.18
209	2		1	48	4								1	19	1	19	1	44	95.35
210	1	19	1	39	4	.958169632539866	.943391919653047	.937785910338518	.929977116704805	.947977771439192	.936684518178926	.0112932532602661	1	31	2	38	1	17
211	2	38	1	18	2	.999514680902693	.97108843537415	1.00170026718484	.974240583232078	1.00060747404377	.972664509303114	.0279429647406561	1	27	3	28	1	28	80.32
212	2	28	1	40	4	.89348134152102	.933740831295844	.897740784780024	.94	.895611063150522	.936870415647922	-.0412593524974	1	13	4	43	1	25.5
213	2	43	1	50	4	1.00429572688221	.988318271985894	1.00498866213152	.987038664323374	1.00464219450686	.987678468154634	.016963726352226	1	14	156	37	2	28.66666667	40.61
214	1	40	1	30	4	.985982364910694	.997245811338077	.993188010899183	.998621956821314	.989585187904938	.997933884079695	-.00834869617475698	1	18		23	2	24	44.44
215	2	23	1	27	3	1.01282628262826	.983913043478261	1.02069592904253	.981004366812227	1.0167611058354	.982458705145244	.034302400690156	1	35		32	2	37
216	1	57	1	28	3		.993021903469665		.994350282485876		.99368609297777		1	46	3	54	1	16	11.79
217	1	54	1	43	4	1.01407811080836	1.00177422931914	.995732255166217	.999336136313344	1.00490518298729	1.00055518281624	.00435000017104992	1	16	26	16	80	66	66.67
218	1	42	2	52	4								1	13	10	52	1	13.33333333	10.15
219	2	52	1	31	4	1.01861821444594	.990952273241348	1.00247524752475	.973820807944031	1.01054673098535	.982386540592689	.0281601903926609	1	15	4	30	1	31	20.3
220	2	30	1	39	4		1.0021327014218		1.02669208770257		1.01441239456219		1	14	10	14	5	93
221	2	26	1	33	4								1	15	2	19	1	36	20.08
222	2	19	1	41	4	.969417475728155	.989465948064674	.981927710843373	.991038992492129	.975672593285764	.990252470278401	-.0145798769926371	1	14	11	16	4	21	55.36
223	2	25	2	52	4	.942382145297199	.977261847774055	.932849364791289	.972527472527473	.937615755044244	.974894660150764	-.03727890510652	1	34	6	44	3	42.66666667	10.15
224	1	49	1	19	2								1	27	6	34		64	130.28
225	2	49	1	19	2	.995228357191547		.992743764172336		.993986060681942			1	46		47	2	21	40.16
226	2	48	1	27	3								1	14	5	26	1	29	40.61
227	1	22	1	33	4	.987138263665595		.976435598261267		.981786930963431			1	21	1	21	1	29	20.3
228	2	26	1	41	4	.99975851243661	.989742366412214	.98242234529256	1.01198630136986	.991090428864585	1.00086433389104	-.00977390502645492	1
229	2	25	1	48	4								1
230	1	21	1	16	2			.969265033407572	.960289600702062				1	59	2	59	2	28	11.79
231	1	39	1	12	1	.942218473218052	.964817612777898	.944162436548223	.961092003439381	.943190454883137	.962954808108639	-.019764353225502	1	48	2	54	1	10	20.3
232	2	58	2	30	4		.959108660693774		.970445624567075		.964777142630424		1	33	5	38	1	29	10.15
233	1	60	1	42	4	1.01028497964431	1.00021235931196	1.01162290142058	1.00127523910733	1.01095394053244	1.00074379920964	.0102101413228	1	30	1	51	1	23	34.43
234	1	54	1	12	1	.937388547652071		.934148264984227		.935768406318149			1	40	2	40	2	27.5	30.46
235	2	38	1	27	3	.960919540229885	.978713450292398	.944394416929311	.978424015009381	.952656978579598	.978568732650889	-.025911754071291	1	21	4	24	4	22	20.3
236	1	26	1	18	2	.965141146278871	.998240985048373	.967269595176572	.992979376919702	.966205370727721	.995610180984037	-.029404810256316	1	33	5	33	2	27	20.86
237	1	51	1	13.65	2	1.00644158151932		1.01139664804469		1.00891911478201			1	2	15	28	1	56.5	80.32
238	2	44	1	13	2	1.00895450145208	.95755276262746	1.01852754753779	.959646609360076	1.01374102449493	.958599685993768	.0551413385011621	1	16	10	59	1	55	30.46
239	2	25	0	42	4	.906639004149378	.88600794206961	.91719298245614	.898105969791417	.911915993302759	.892056955930513	.0198590373722459	1	20	10	24	1	33	40.61
240	2	49	1	28	3	1.01713008937438	1.01816396661758	1.02903629536921	1.027591349739	1.0230831923718	1.02287765817829	.000205534193510104	1	40	5	55	1	12.75	5.89
241	2	28	1	27	3								1	30	3	30	3	34
242	2	59	1	42	4	1.02450980392157	.970426065162907	1.02203785325382	.976590330788804	1.0232738285877	.973508197975856	.0497656306118441	1	12	10	19	1	31	20.3
243	1	24	1	39	4	.951969898185038	.949095780308105	.949633902817839	.985352243664264	.950801900501438	.967224011986184	-.016422111484746	1	36	2	36	2	22	66.67
244	1	55	1	22.05	3	.99118843199277	.989179440937782	1.0151376146789	1.00369771204067	1.00316302333583	.996438576489228	.00672444684660201	1	54	1	54	1	21	60.91
245	2	39	1	38	4	.910126582278481	.9	.903841979596267	.929878048780488	.906984280937374	.914939024390244	-.00795474345286995	1	19	3	36	1	36	88.55
246	2	19	1	46	4								1	46	2	51	2	79	52.4
247	1	42	1	27.6315789473684	3								1	11		49	4	18.25	40.61
248	1	55	1	32	4	.946795398520953		.971592113631546		.959193756076249			1	12	10	47	4	13	40.16
249	1	21	1	49	4	.990006813536225	.96663660955816	.994944852941177	.976497695852535	.992475833238701	.971567152705348	.020908680533353	1	38	2	38	2	38	81.22
250	1	53	1	23	3	1.00326112275798	.996982358402971	1.03571428571429	1.00094161958569	1.01948770423613	.998961988994329	.0205257152418011	1	22		25	4	75	40
251	2	51	1	38	4	.996546620621608	.98926567455477	1.02329113924051	.997017151379567	1.00991887993106	.993141412967169	.0167774669638912	1	16		20	1	67	26.2
252	2	48	1	34.65	4	.99798893916541	.9915	1.01047521716914	1.00613810741688	1.00423207816727	.99881905370844	.00541302445882996	1	58	10	58	1	39.5	52.4
253	2	50	1	18	2	.972190820709925	.968178740690589	.993732590529248	.983379501385042	.982961705619587	.975779121037815	.00718258458177201	1	26	1	27	1	22
254	2	33	1	40	4	.965586536046219	.962426326129666	.974567650050865	.9818685469655	.970077093048542	.972147436547583	-.00207034349904101	1	14	3	20	2	44.5	20.3
255	2	20	1	32	4	.977496120020693	.959193829310774	.996822033898305	.959878879636639	.987159076959499	.959536354473706	.027622722485793	1	22	6	22	3	32.5	20
256	2	58	1	29	4	.957446808510638	.9601106755822	.979838709677419	.967591513173234	.968642759094029	.963851094377717	.00479166471631198	1	9	3	29	2	43
257	1	27	1	21	3	.937145094967691	.929807692307692	.939825811559778	.938687561214496	.938485453263735	.934247626761094	.00423782650264104	1	13	4	19	4	42	11.79
258	2	23	1	36	4	.904377880184332	.897435897435897	.91615925058548	.909884406699693	.910268565384906	.903660152067795	.00660841331711093	1	12		35	6	21
259	2	52	1	10	1	.980721811253082	.967360350492881	.99498861047836	.981165919282511	.987855210865721	.974263134887696	.013592075978025	1	50	2	55	1	21	54.88
260	1	28		45	4	.944574917801785	.939875604699378	.968621771663046	.950411280846063	.956598344732415	.945143442772721	.011454901959694	1	21	1	22	1	29	10
261	2	30	1	41	4	.962410887880752	1.00857142857143	.978060552874068	1.03067207938656	.97023572037741	1.01962175397899	-.04938603360158	1	5		31	1	34	31.79
262	1	23	2	15	2	.872947277441659	.874889478337754	.886459023635962	.886779661016949	.879703150538811	.880834569677352	-.00113141913854098	1	19		18	5	44	31.79
263	2	63	1	17	2	.909951512352805	.933145672061928	.935483870967742	.920489296636086	.922717691660274	.926817484349007	-.00409979268873306	1	12	2	18	1	29	20.3
264	2	55	1	19.95	3	.996642685851319	.993615511941357	1.02335984095427	1.01444662095984	1.0100012634028	1.0040310664506	.00597019695219991	1	12	3	21	2		40.61
265	2	22	2	32	4	.928312159709619	.965127238454288	.929267161410019	.952825670498084	.928789660559819	.958976454476186	-.0301867939163669	1	12	3	20	1	17	40
266	1	31	1	36	4	.996385814321211	.980721811253082	1.0031847133758	.983565961278703	.999785263848503	.982143886265893	.01764137758261	1	21		21	1	40.5	40.61
267	2	24	1	29	4	.987279843444227	.990128331688055	1.01405975395431	.989420654911839	1.00066979869927	.989774493299947	.010895305399323	1	18	1	18	1		40.61
268	2	18	1	50	4	1.00047755491882	.984033810753698	1.00557846228474	.996673003802281	1.00302800860178	.99035340727799	.0126746013237899	1	16	2	18	1	24.5	40.61
269	2	22	1	30	4	.980324074074074	1.03045803301558	.996924532765555	1.01395881006865	.988624303419814	1.02220842154211	-.0335841181222959	1	43	2	57	2	38	28.69
270	2	20	1	31	4	.973849878934625	.968681718863802	1.0151364764268	.964705882352941	.994493177680712	.966693800608372	.02779937707234	1	5	10	35	2	10	40.16
271	2	25	1	40	4	.998542982030112	.990904739109622	1.00897308075773	1.01030674846626	1.00375803139392	1.00060574378794	.00315228760597996	1	27	1	27	1	24	52.4
272	2	18	1	26	3	.979682854311199	1.00525788683025	.990637651821862	1.02217690542952	.985160253066531	1.01371739612988	-.028557143063349	1	65	13	59	1		17.22
273	2	18	1	23	3	.972278113123183	.990725712960816	.991825613079019	.985022232623449	.982051863101101	.987873972792133	-.00582210969103192	1	22	2	24	1		172.43
274	2	60	1	33	4	.939527097719188	.921345995045417	.949534329651289	.934309623430962	.944530713685238	.92782780923819	.016702904447048	1	13	3	17	3
275	1	36	2	24.15	3	1.00602140945584	.981587023235423	1.01367053998633	1.00181529385069	1.00984597472109	.991701158543058	.018144816178032	1	28	1	28	3		40.61
276	1	27	1	23	3	.965709196170118	.973813786929275	.97313769751693	.986501944635095	.969423446843524	.980157865782185	-.010734418938661	1	44		56	1
